# Supplementary material for: Validation of a Wearable Medical Device for Automatic Diagnosis of OSA against Standard PSG
Source: J Clin Med. 2024 Jan 19;13(2):571. doi: 10.3390/jcm13020571 (PMC10816319; doi:10.3390/jcm13020571)
Supplement: Supplementary file 1 [file jcm-13-00571-s001.zip]

Archive with 1 entries (1 files):
- jcm-2801427-supplementary.pdf
